# Supplementary material for: Prevalence and Implications of Low Reticulocyte–Hemoglobin Levels among Extreme Preterm Neonates: A Single-Center Retrospective Study
Source: Nutrients. 2022 Dec 16;14(24):5343. doi: 10.3390/nu14245343 (PMC9788547; doi:10.3390/nu14245343)
Supplement: Supplementary file 1 [file nutrients-14-05343-s001.zip]

Archive with 1 entries (1 files):
- nutrients-2049017-supplementary.pdf
